# Supplementary material for: A Novel Androgen-Induced lncRNA FAM83H-AS1 Promotes Prostate Cancer Progression via the miR-15a/CCNE2 Axis
Source: Front Oncol. 2021 Feb 4;10:620306. doi: 10.3389/fonc.2020.620306 (PMC7890020; doi:10.3389/fonc.2020.620306)
Supplement: Supplementary file 2 [file Table_1.xlsx]

## Sheet: Sheet1
primers (qRT-PCR)	Forward	Reverse
FAM83H‐AS1	TAGGAAACGAGCGAGCCC	GCTTTGGGTCTCCCCTTCTT
GAPDH	GGGAGCCAAAAGGGTCAT	GAGTCCTTCCACGATACCAA
CCNE2	ATTTGGCTATGCTGGAGGAA	GTGCTCTTCGGTGGTGTCAT
RNAi	sense
NC	UUCUCCGAACGUGUCACGUTT
si-FAM83H‐AS1-1	CCGGTGGCCTCTTGTTATT
si-FAM83H‐AS1-2	CCTCTTGTTATTGACCCTT
